# Supplementary material for: Immunohistochemical and Ultrastructural Study of the Degenerative Processes of the Hip Joint Capsule and Acetabular Labrum
Source: Diagnostics (Basel). 2025 Jul 31;15(15):1932. doi: 10.3390/diagnostics15151932 (PMC12345908; doi:10.3390/diagnostics15151932)
Supplement: Supplementary file 1 [file diagnostics-15-01932-s001.zip]

Archive with 3 entries (3 files):
- Control_Group_Table Control Group.pdf
- Supplementary_Figure S1.pdf
- Supplementary_Table S1.pdf
